# Supplementary material for: Characterising a stress-sensitive default mode network (DMN) deficit in major psychiatric disorders
Source: Commun Biol. 2026 Feb 25;9:603. doi: 10.1038/s42003-025-09400-1 (PMC7619006; doi:10.1038/s42003-025-09400-1)
Supplement: Supplementary file 3 — Custom Code [file 42003_2025_9400_MOESM3_ESM.txt]

# 1. Identify the Connectivity (Cluster) Variables
# We use a regular expression to find all column names that start with "cluster"
connectivity_vars <- grep("^cluster", names(stratify_data), value = TRUE)

# 2. Set the Reference Level for 'patientgroup'
# Ensure 'patientgroup' is treated as a factor and set '0' as the reference level
stratify_data$patientgroup <- factor(stratify_data$patientgroup)
stratify_data$patientgroup <- relevel(stratify_data$patientgroup, ref = "0")

# 3. Initialize a list to store the linear model results
lm_results <- list()

# 4. Loop through each connectivity variable and run the Linear Model
# This loop will fit a separate linear model for each "cluster" variable
for (variable in connectivity_vars) {
  
  # Create the formula: Response (cluster variable) ~ Predictor (patientgroup)
  # The '.' is used to dynamically construct the formula string
  formula_str <- paste(variable, "~ patientgroup")
  
  # Run the linear model (Ordinary Least Squares)
  model <- lm(as.formula(formula_str), data = stratify_data)
  
  # Store the summary of the model (including coefficients, p-values, R-squared)
  lm_results[[variable]] <- summary(model)
  
  # Optional: Print a simplified summary of the coefficients
  cat("--- Results for: ", variable, "---\n")
  print(coef(summary(model)))
  cat("\n")
}

# 5. Access and Interpret Results
# The full summary for each model is stored in the 'lm_results' list.
# For example, to view the detailed summary for the first cluster variable:
# print(lm_results[[connectivity_vars[1]]])

# INTERPRETATION:
# Since '0' is the reference group, the coefficient for
# 'patientgroup1', 'patientgroup2', etc., will represent the **difference**
# in the mean connectivity score (the dependent variable) between that group
# and the reference group (patientgroup 0).
# The associated p-value (Pr(>|t|)) indicates if this difference is statistically significant.
